# Supplementary material for: Safety and Immunogenicity of the Nonavalent Human Papillomavirus Vaccine in Women Living with HIV
Source: Vaccines (Basel). 2024 Jul 25;12(8):838. doi: 10.3390/vaccines12080838 (PMC11359547; doi:10.3390/vaccines12080838)
Supplement: Supplementary file 1 [file vaccines-12-00838-s001.zip]

Archive with 1 entries (1 files):
- vaccines-3069228-supplementary.pdf
